# Supplementary material for: Sexual Dimorphism in the Chemical Composition of Male and Female in the Dioecious Tree, Juniperus communis L., Growing under Different Nutritional Conditions
Source: Int J Mol Sci. 2020 Oct 30;21(21):8094. doi: 10.3390/ijms21218094 (PMC7663750; doi:10.3390/ijms21218094)
Supplement: Supplementary file 1 [file ijms-21-08094-s001.zip]

Archive with 2 entries (2 files):
- ijms-961554-supplementary/Table S1.docx
- ijms-961554-supplementary/Table S2.docx
